# Supplementary material for: Correlation of Redondovirus and Entamoeba gingivalis Detections in the Human Oral Cavity Suggests That This Amoeba Is Possibly the Redondovirus Host
Source: Int J Mol Sci. 2023 Mar 27;24(7):6303. doi: 10.3390/ijms24076303 (PMC10094137; doi:10.3390/ijms24076303)
Supplement: Supplementary file 1 [file ijms-24-06303-s001.zip]

Archive with 1 entries (1 files):
- ijms-2244532-supplementary.pdf
